# Supplementary material for: Identification of human MLKL Cys184 and HSPBP1 Cys201 as novel cellular targets for necroptosis
Source: Cell Death Dis. 2026 Apr 22;17(1):528. doi: 10.1038/s41419-026-08764-4 (PMC13230738; doi:10.1038/s41419-026-08764-4)
Supplement: Supplementary file 11 — Supplementary Information—MLKL Genetic Identification of MLKL Knockout Mice [file 41419_2026_8764_MOESM11_ESM.xlsx]

## Sheet: Identification result
Sample Name	#Mlkl#
114	-1679bp/-1679bp
115	-1679bp/wt
116	-1679bp/wt
117	-1679bp/wt
118	-1679bp/-1679bp
119	-1679bp/-1679bp
120	-1679bp/wt
121	wt/wt
122	-1679bp/-1679bp
123	-1679bp/wt
124	-1679bp/wt
125	-1679bp/wt
126	-1679bp/wt
127	wt/wt
128	-1679bp/-1679bp
129	wt/wt
130	-1679bp/wt
131	wt/wt
132	-1679bp/wt
133	-1679bp/wt
134	-1679bp/wt
135	-1679bp/wt
136	-1679bp/wt
137	-1679bp/-1679bp
138	-1679bp/wt
139	-1679bp/wt
140	-1679bp/wt
141	-1679bp/wt
142	-1679bp/wt
143	-1679bp/wt
144	-1679bp/wt
145	-1679bp/wt
146	wt/wt
147	wt/wt
148	wt/wt
149	wt/wt
150	wt/wt
151	-1679bp/wt
152	-1679bp/wt
153	wt/wt
154	-1679bp/-1679bp
155	-1679bp/wt
156	-1679bp/-1679bp
157	-1679bp/-1679bp
158	-1679bp/wt
159	wt/wt
160	-1679bp/wt
161	-1679bp/wt
162	-1679bp/-1679bp
163	-1679bp/wt
164	-1679bp/wt
165	-1679bp/-1679bp
166	-1679bp/wt	B6:Negative Control
167	-1679bp/wt	N:No-Template Control

## Sheet: Identification Information
Primer Sequences
Identification Number	Primer ID	Primer Name	Primer Sequences	Product Size	Locus/Gene
			5'- 3'
1	5040	T002470-F1	TGGGCATATAGATGATCTTGGACAC	(Wt=1949bp) -1679bp=270bp	KO detection
	5041	T002470-R1	AACCTGTGATTCAACATTTCCAAT
2	5040	T002470-F1	TGGGCATATAGATGATCTTGGACAC	Wt=431bp	WT detection
	5042	T002470-R2	GCCTCCTTTTCCAATCTTGCCT
PCR Reaction System
PCR Components
gDNA Template		XμL*	*: 100ng~1μg
2xTaq master Mix		25μL
Primer-Mix(10 μM)		1μL
Nuclease-free water		To 50μL
PCR Reaction Program
Step	Temperature	Time	Number of Cycles
Pre - denaturation	95oC	5-10min
Denaturation	95 oC	30sec	35-40Cycles
Annealing	58 oC**	30sec
Extension	72 oC	60sec/kb
Final Extension	72 oC	7min
Storage	4 oC	hold
